# Supplementary material for: New reference genome sequences of hot pepper reveal the massive evolution of plant disease-resistance genes by retroduplication
Source: Genome Biol. 2017 Nov 1;18:210. doi: 10.1186/s13059-017-1341-9 (PMC5664825; doi:10.1186/s13059-017-1341-9)
Supplement: Supplementary file 2 — (XLSX 40 kb) [file 13059_2017_1341_MOESM2_ESM.xlsx]

## Sheet: Supplementary Table 14
Supplementary Table 14. List of retroduplicated NLR genes in the Capsicum spp.
Species	Gene ID	# of exon	Subgroup	Location of parent sequence (Best match)a			Conservativenessb	Expression (RPKM)						Type of LTR-Rs capturing genes
				Chromosome number	Start(bp)	End(bp)		Leaf	Stem	Root	Flower	PLMG	PRMG
Annuum	CA.PGAv.1.6.scaffold1591.9	1	G2	Chr07	1652571	1701075	N	3.35	3.03	3.8	2.06	2.58	3.89	Potential non-autonomous family
Annuum	CA.PGAv.1.6.scaffold1640.18	1	G2	Chr07	1614724	1616004	N	0	0	0.76	0	0	0.15	Copia
Annuum	CA.PGAv.1.6.scaffold309.39	1	G4	PGAv.1.6.scaffold1632	45305	64186	N	0.34	1.74	0.36	1.35	1.21	0.81	Potential non-autonomous family
Annuum	CA.PGAv.1.6.scaffold1640.16	1	G2	Chr09	270858645	270880751	Both	0	0.15	0.36	0.95	0.52	0	Potential non-autonomous family
Annuum	CA.PGAv.1.6.scaffold1896.8	2	G2	Chr07	251218991	251232502	N	0.09	0.1	0	0	0	0.07	Potential non-autonomous family
Annuum	CA.PGAv.1.6.scaffold1090.29	1	G2	NA	NA	NA	CC	0	0	0	0	0	0	Copia
Annuum	CA.PGAv.1.6.scaffold1090.22	1	G2	Chr09	270725276	270748850	Both	1.93	3.37	1.78	5.25	2.2	2.04	Potential non-autonomous family
Annuum	CA.PGAv.1.6.scaffold816.15	3	G2	Chr09	263741413	263741932	N	0	0.11	0.75	0	0.34	0.17	Potential non-autonomous family
Annuum	CA.PGAv.1.6.scaffold1288.2	1	G2	Chr07	1565957	1570095	Both	0.19	0.17	0	0	0.27	0.69	Potential non-autonomous family
Annuum	CA.PGAv.1.6.scaffold943.2	1	G2	Chr09	270748201	270748850	Both	0	0.69	0	0	0.32	0.18	Gypsy
Annuum	CA.PGAv.1.6.scaffold1357.15	2	G2	Chr09	264152729	264164824	N	0	0	0	0	0	0	Copia
Annuum	CA.PGAv.1.6.scaffold294.9	2	G2	PGAv.1.6.scaffold1578	124175	133048	N	0	0	0	0	0	0	Potential non-autonomous family
Annuum	CA.PGAv.1.6.scaffold1848.4	1	G4	Chr11	265717572	265721697	N	0.49	1.5	2.7	1.2	1.51	3.52	Gypsy
Annuum	CA.PGAv.1.6.scaffold1357.13	1	G2	Chr09	270890022	270900751	Both	0	0.36	1.92	0	0.18	0	Potential non-autonomous family
Annuum	CA.PGAv.1.6.scaffold600.3	2	G6	PGAv.1.6.scaffold1379	27908	28209	N	0	0	0	0	0	0	Potential non-autonomous family
Annuum	CA.PGAv.1.6.scaffold1373.18	1	G2	NA	NA	NA	Both	0	0.1	1.43	0	0	0	Potential non-autonomous family
Annuum	CA.PGAv.1.6.scaffold1703.20	1	G1	Chr06	968184	996102	Both	0.75	0.99	1.89	1	0.83	1.34	Gypsy
Annuum	CA.PGAv.1.6.scaffold13506.1	1	G2	NA	NA	NA	CB	0	0	0	0	0	0	Potential non-autonomous family
Annuum	CA.PGAv.1.6.scaffold3324.1	1	G2	Chr07	1685399	1701090	N	0	0.06	0.24	0	0	0	Potential non-autonomous family
Annuum	CA.PGAv.1.6.scaffold895.3	1	G2	Chr07	766204	776670	Both	0.13	2.37	0	1.83	0.71	1.65	Potential non-autonomous family
Annuum	CA.PGAv.1.6.scaffold551.120	3	G2	Chr09	270802872	270824938	N	0	0.05	1.17	0.07	0.09	0.14	Potential non-autonomous family
Annuum	CA.PGAv.1.6.scaffold710.28	1	G6	NA	NA	NA	CC	0	0	7	0	0	0.6	Potential non-autonomous family
Annuum	CA.PGAv.1.6.scaffold641.2	3	G10	Chr10	233303851	233313353	N	2.62	17.14	5.13	9.63	8.66	2.22	Potential non-autonomous family
Annuum	CA.PGAv.1.6.scaffold1373.5	2	G2	Chr09	263741053	263771493	Both	0.16	0	1.29	0	0	0.24	Potential non-autonomous family
Annuum	CA.PGAv.1.6.scaffold1349.12	1	G2	Chr07	1659488	1694242	Both	0.05	0.05	0.24	0.33	0.29	0.5	Potential non-autonomous family
Annuum	CA.PGAv.1.6.scaffold1896.3	1	G2	NA	NA	NA	CC	0	0.39	0.5	0	0.6	0.29	Potential non-autonomous family
Annuum	CA.PGAv.1.6.scaffold2670.1	1	G2	PGAv.1.6.scaffold1896	103480	124851	CB	0.23	0	0	0	0.66	0.33	Potential non-autonomous family
Annuum	CA.PGAv.1.6.scaffold1090.15	2	G2	PGAv.1.6.scaffold1447	397203	421700	Both	0	0.69	0.83	0.14	0.34	0.09	Copia
Annuum	CA.PGAv.1.6.scaffold1084.2	2	G2	Chr09	263696117	263704771	Both	0	0	0.23	0	0	0.17	Potential non-autonomous family
Annuum	CA.PGAv.1.6.scaffold681.57	1	G6	PGAv.1.6.scaffold681	596256	618906	Both	0	0.25	2.58	0.26	0.28	0.43	Potential non-autonomous family
Annuum	CA.PGAv.1.6.scaffold1578.1	2	G2	PGAv.1.6.scaffold1578	222327	223267	Both	0	0.12	0.11	0	0	0	Potential non-autonomous family
Annuum	CA.PGAv.1.6.scaffold1440.9	1	G2	Chr09	270858450	270880232	Both	0	0	0	0	0	0	Gypsy
Annuum	CA.PGAv.1.6.scaffold551.114	2	G2	PGAv.1.6.scaffold1896	103457	125529	Both	0.09	0.45	1.53	0	0.13	0.19	Potential non-autonomous family
Annuum	CA.PGAv.1.6.scaffold1578.26	1	G2	Chr07	1652571	1692847	Both	0.15	0.38	3.91	0	0	0	Potential non-autonomous family
Annuum	CA.PGAv.1.6.scaffold1373.7	1	G2	PGAv.1.6.scaffold1578	132521	146840	Both	0	0	0.31	0.4	0	0.1	Potential non-autonomous family
Annuum	CA.PGAv.1.6.scaffold2687.1	1	G2	Chr09	270858855	270900136	Both	0	0	0	0	0	0.42	Potential non-autonomous family
Annuum	CA.PGAv.1.6.scaffold1591.8	2	G2	Chr09	264340919	264342715	Both	2.58	7.17	7.06	6.3	8.53	3.39	Potential non-autonomous family
Annuum	CA.PGAv.1.6.scaffold1578.29	1	G2	Chr07	1652571	1701099	N	0	0.13	2.27	0.06	0.14	0.15	Gypsy
Annuum	CA.PGAv.1.6.scaffold551.115	1	G2	Chr07	1585731	1621302	Both	1.5	4.29	1.04	2.28	3.77	4.12	Copia
Annuum	CA.PGAv.1.6.scaffold1161.35	1	G9	Chr09	144264709	144265695	Both	0	0.4	0.79	0.23	0	0.1	Potential non-autonomous family
Annuum	CA.PGAv.1.6.scaffold1509.9	1	G9	Chr10	8974338	8985300	N	2.05	6	7.52	7.1	7.6	8.52	Potential non-autonomous family
Annuum	CA.PGAv.1.6.scaffold1896.6	2	G2	PGAv.1.6.scaffold1578	192881	214425	N	0	0.92	18.35	0.11	0.55	0.49	Potential non-autonomous family
Annuum	CA.PGAv.1.6.scaffold1640.22	1	G2	Chr07	658472	683360	Both	0.14	2.6	33.68	0.86	1.24	0.26	Potential non-autonomous family
Annuum	CA.PGAv.1.6.scaffold8460.1	1	G2	Chr07	658538	682814	Both	0	1.23	0.29	0.29	0	0.6	Potential non-autonomous family
Annuum	CA.PGAv.1.6.scaffold551.111	1	G2	Chr09	268324829	268344061	Both	0.09	2.2	1.29	0.86	0.85	0.54	Potential non-autonomous family
Annuum	CA.PGAv.1.6.scaffold1090.6	1	G2	PGAv.1.6.scaffold1896	124282	125817	N	0.09	1.37	3.91	1	0.25	0.32	Potential non-autonomous family
Annuum	CA.PGAv.1.6.scaffold674.51	1	G6	NA	NA	NA	CC	0.82	3.95	6.19	6.84	3.59	8.22	Potential non-autonomous family
Annuum	CA.PGAv.1.6.scaffold282.125	1	G9	NA	NA	NA	Both	0	0	1.34	0	0	0	Potential non-autonomous family
Annuum	CA.PGAv.1.6.scaffold1591.15	4	G2	PGAv.1.6.scaffold1578	58083	70429	N	0.62	2.35	4.39	1.48	1.62	0.72	Potential non-autonomous family
Annuum	CA.PGAv.1.6.scaffold1657.5	1	G2	NA	NA	NA	Both	0	0	0	0	0	0	Gypsy
Annuum	CA.PGAv.1.6.scaffold1440.15	1	G1	PGAv.1.6.scaffold869	514338	545150	N	0	0.48	4.44	0	0.17	0.07	Potential non-autonomous family
Annuum	CA.PGAv.1.6.scaffold1161.48	1	G10	NA	NA	NA	CC	0	0.23	0.94	0.15	0	0.29	Potential non-autonomous family
Annuum	CA.PGAv.1.6.scaffold564.6	1	G2	Chr09	270858192	270917678	N	0.07	1.28	0.75	1.95	1.27	0.91	Potential non-autonomous family
Annuum	CA.PGAv.1.6.scaffold1677.4	1	G2	Chr09	268731158	268761158	Both	1.74	5.1	0.93	7.41	3.95	1.76	Potential non-autonomous family
Annuum	CA.PGAv.1.6.scaffold1343.12	3	G1	PGAv.1.6.scaffold869	513501	545063	N	1.62	5.29	8.89	11.84	2.34	4.38	Potential non-autonomous family
Annuum	CA.PGAv.1.6.scaffold551.107	2	G2	Chr09	264151267	264180005	CB	0.05	0.58	1.86	0.55	1.22	0.53	Potential non-autonomous family
Annuum	CA.PGAv.1.6.scaffold551.97	1	G2	NA	NA	NA	N	0	0	0	0	0	0	Copia
Annuum	CA.PGAv.1.6.scaffold1373.10	1	G2	NA	NA	NA	Both	0.25	1	7.3	0	0	0.35	Copia
Annuum	CA.PGAv.1.6.scaffold309.45	2	G4	PGAv.1.6.scaffold1632	45873	63510	N	0.1	1.13	0.22	0.69	0.14	1.11	Potential non-autonomous family
Annuum	CA.PGAv.1.6.scaffold551.92	2	G2	Chr09	270898988	270934045	N	0.97	5.89	0.51	7.27	2.1	5.44	Potential non-autonomous family
Annuum	CA.PGAv.1.6.scaffold1768.6	1	G2	Chr09	270858450	270880232	Both	0	0	0.26	0	0	0	Gypsy
Annuum	CA.PGAv.1.6.scaffold551.106	1	G2	Chr07	658472	684221	CC	2.92	4.72	1.21	7.12	8.93	4.72	Copia
Annuum	CA.PGAv.1.6.scaffold220.69	1	G6	Chr03	10952504	10971193	Both	0.18	0.78	4.72	0	0.17	0.74	Potential non-autonomous family
Annuum	CA.PGAv.1.6.scaffold478.3	1	G12	Chr09	264030287	264056938	Both	0	0	0.67	0	0	0	Copia
Annuum	CA.PGAv.1.6.scaffold895.7	1	G1	Chr06	1091491	1105286	N	0.51	1	0.6	1.03	0.53	2.23	Copia
Annuum	CA.PGAv.1.6.scaffold1357.30	1	G2	Chr09	270747881	270748850	Both	0.15	0.13	0	0	0	0.57	Potential non-autonomous family
Annuum	CA.PGAv.1.6.scaffold895.1	1	G2	Chr09	270890247	270900753	CC	1.36	5.36	0.79	4.99	4.6	8.21	Copia
Annuum	CA.PGAv.1.6.scaffold1357.11	1	G2	Chr09	270727148	270757138	Both	0	1.51	0.53	0	0	0.39	Potential non-autonomous family
Annuum	CA.PGAv.1.6.scaffold551.117	1	G2	Chr07	645896	684190	Both	0.49	1.64	5.74	0.96	1.55	0.23	Copia
Annuum	CA.PGAv.1.6.scaffold1090.25	2	G2	PGAv.1.6.scaffold1896	103960	125817	Both	1.14	5.09	0.48	6.51	5.13	3.39	Copia
Annuum	CA.PGAv.1.6.scaffold261.26	2	NG	Chr08	2087728	2101929	N	0	0	0	0	0	0	Potential non-autonomous family
Annuum	CA.PGAv.1.6.scaffold1084.19	1	G2	NA	NA	NA	N	0.24	0	0	0	0	0.19	Potential non-autonomous family
Annuum	CA.PGAv.1.6.scaffold1357.4	1	G2	Chr07	251218604	251240257	CB	0.11	0.56	0.12	0.7	0.3	0.75	Potential non-autonomous family
Annuum	CA.PGAv.1.6.scaffold1640.11	2	G2	PGAv.1.6.scaffold1896	59741	68108	Both	0.11	2.15	0.51	0.55	0.49	2.41	Gypsy
Annuum	CA.PGAv.1.6.scaffold845.13	3	G10	Chr01	308926285	308928636	N	6.14	3.5	2.02	4.9	3.85	0.51	Potential non-autonomous family
Annuum	CA.PGAv.1.6.scaffold694.4	1	G2	NA	NA	NA	Both	0.18	0.16	0.34	0.2	0	0	Potential non-autonomous family
Annuum	CA.PGAv.1.6.scaffold741.24	1	G1	Chr06	3801932	3829261	N	0.21	4.53	2.22	4.86	2.11	3.87	Potential non-autonomous family
Annuum	CA.PGAv.1.6.scaffold1677.3	1	G2	Chr09	264341647	264343333	Both	0.12	1.12	0.56	1.42	0.8	0.72	Copia
Annuum	CA.PGAv.1.6.scaffold294.24	2	G6	Chr03	204807210	204815253	N	0	0	0	0	0	0	Potential non-autonomous family
Annuum	CA.PGAv.1.6.scaffold1084.5	1	G2	Chr09	268633426	268660064	Both	1.31	2.11	0.43	6.05	1.03	2.13	Potential non-autonomous family
Annuum	CA.PGAv.1.6.scaffold1640.24	1	G2	NA	NA	NA	Both	0	0	0	0	0	0	Potential non-autonomous family
Annuum	CA.PGAv.1.6.scaffold397.13	2	G2	Chr09	270899828	270934157	N	0.05	0.98	2.95	0.14	0.22	0.29	Copia
Annuum	CA.PGAv.1.6.scaffold1640.7	1	G2	Chr09	270898988	270934695	N	0.53	1.63	1.14	1.51	2.14	1	Gypsy
Annuum	CA.PGAv.1.6.scaffold1896.12	1	G2	PGAv.1.6.scaffold1896	66647	98320	CC	0.1	0.29	2.37	0	0.49	0.35	Potential non-autonomous family
Annuum	CA.PGAv.1.6.scaffold1084.21	2	G2	Chr07	1652526	1660375	CB	0.12	1.93	0.26	1.61	0.69	2.93	Gypsy
Annuum	CA.PGAv.1.6.scaffold1155.27	1	G11	NA	NA	NA	CB	0.2	0.46	3.78	0.41	0.14	0.7	Potential non-autonomous family
Annuum	CA.PGAv.1.6.scaffold1161.9	1	G10	Chr10	232758692	232761645	CB	0	0.78	1.41	1.13	0	0.44	Potential non-autonomous family
Annuum	CA.PGAv.1.6.scaffold1090.27	2	G2	PGAv.1.6.scaffold1578	112036	145971	N	0	0	0.25	0	0	0.2	Copia
Annuum	CA.PGAv.1.6.scaffold1090.2	1	G2	NA	NA	NA	Both	0	0	0	0	0	0	Copia
Annuum	CA.PGAv.1.6.scaffold1090.17	1	G2	PGAv.1.6.scaffold1578	192080	213346	Both	0.26	2.52	0.61	3.56	2.4	5.28	Potential non-autonomous family
Annuum	CA.PGAv.1.6.scaffold1887.11	3	G4	Chr11	265684952	265702920	N	0	0.61	0.25	0.13	0.12	0.84	Potential non-autonomous family
Annuum	CA.PGAv.1.6.scaffold1357.6	1	G2	PGAv.1.6.scaffold1896	103852	105084	Both	0	0.23	0.83	0.13	0	0	Gypsy
Annuum	CA.PGAv.1.6.scaffold1896.4	2	G2	Chr07	1685366	1699542	Both	1.38	7.23	0.51	9.01	5.53	4.77	Potential non-autonomous family
Annuum	CA.PGAv.1.6.scaffold1640.4	1	G2	PGAv.1.6.scaffold1578	222995	239632	Both	0.73	6.04	1.48	0.78	1.2	0.87	Potential non-autonomous family
Annuum	CA.PGAv.1.6.scaffold1373.15	1	G2	Chr09	270942340	270944013	N	0	0.83	5.43	0.61	0.4	0.72	Potential non-autonomous family
Annuum	CA.PGAv.1.6.scaffold1982.1	1	G6	NA	NA	NA	CC	0	0	0.71	0	0	0	Potential non-autonomous family
Annuum	CA.PGAv.1.6.scaffold1578.4	1	G2	PGAv.1.6.scaffold1578	280224	300486	Both	0.58	1.56	0.29	0.47	0.38	0.43	Potential non-autonomous family
Annuum	CA.PGAv.1.6.scaffold1090.36	1	G2	NA	NA	NA	N	7.83	6.51	0.77	1.39	3.15	5.97	Potential non-autonomous family
Annuum	CA.PGAv.1.6.scaffold1640.1	2	G2	Chr07	1659515	1686490	Both	0	0.45	3.08	0.21	0.1	0.04	Potential non-autonomous family
Annuum	CA.PGAv.1.6.scaffold84.31	2	G2	Chr09	269098848	269113135	N	0	0	0	0	0	0	Potential non-autonomous family
Annuum	CA.PGAv.1.6.scaffold1084.3	1	G2	Chr09	268333968	268342976	CB	0.35	1.9	0.14	1.57	0.34	2.03	Potential non-autonomous family
Annuum	CA.PGAv.1.6.scaffold1090.28	2	G2	Chr09	263731556	263741438	N	0	0.2	0.23	0	0.23	0.16	Potential non-autonomous family
Annuum	CA.PGAv.1.6.scaffold1661.7	2	G10	Chr09	12228967	12245287	N	1.36	3.8	1.11	2.6	1.04	2.17	Potential non-autonomous family
Annuum	CA.PGAv.1.6.scaffold1357.2	2	G2	PGAv.1.6.scaffold3324	2450	4609	Both	0	0.05	1.43	0	0	0.2	Potential non-autonomous family
Annuum	CA.PGAv.1.6.scaffold1591.12	1	G2	Chr09	270743577	270763020	N	0.17	0.53	0.44	0.1	0.99	0.49	Gypsy
Baccatum	CB.CBv1.2.scaffold1748.11	1	G2	Chr03	93906568	93945456	Both	0	0	0	0	0	0	Potential non-autonomous family
Baccatum	CB.CBv1.2.scaffold961.20	1	G2	Chr03	64480722	64481399	Both	0	0	0	0	0	0	Copia
Baccatum	CB.CBv1.2.scaffold80.90	1	G2	Chr03	64403418	64415107	Both	6.15	6.05	6.21	7.14	4.45	5.52	Potential non-autonomous family
Baccatum	CB.CBv1.2.scaffold961.25	1	G2	Chr03	64329682	64351897	N	6.44	12.07	11.76	1.92	17.3	2.27	Potential non-autonomous family
Baccatum	CB.CBv1.2.scaffold609.35	3	G1	Chr06	6871541	6883229	N	3.09	7.88	2.32	1.65	20.68	19.63	Potential non-autonomous family
Baccatum	CB.CBv1.2.scaffold1743.9	1	G1	Chr06	2930365	2960890	Both	0.08	0.77	8.14	1.68	0.1	0	Potential non-autonomous family
Baccatum	CB.CBv1.2.scaffold1897.4	2	G2	Chr03	61739218	61773422	N	0	0	0	0	0	0	Potential non-autonomous family
Baccatum	CB.CBv1.2.scaffold1152.35	1	G5	Chr03	280134860	280147586	Both	1.52	11.63	20.12	2.09	4.37	0.14	Potential non-autonomous family
Baccatum	CB.CBv1.2.scaffold1748.19	1	G2	Chr03	64329653	64354031	N	0.64	5.12	0.16	0	2.27	4.39	Potential non-autonomous family
Baccatum	CB.CBv1.2.scaffold80.134	1	G2	Chr03	93906425	93955479	N	9.73	9.68	20.02	13.96	15.42	14.4	Potential non-autonomous family
Baccatum	CB.CBv1.2.scaffold1022.27	1	G2	Chr03	10456637	10459354	CC	6.3	5.1	5.69	3.84	5.85	9.19	Gypsy
Baccatum	CB.CBv1.2.scaffold778.7	1	G2	Chr03	56649196	56651862	Both	0.84	3.98	0.99	1.66	1.72	1.78	Potential non-autonomous family
Baccatum	CB.CBv1.2.scaffold2141.14	1	G2	NA	NA	NA	N	0	0.04	14.93	0	0	0	Copia
Baccatum	CB.CBv1.2.scaffold1022.21	1	G2	Chr03	65543630	65568757	Both	1.76	2.19	13.43	1.15	1.41	0.56	Potential non-autonomous family
Baccatum	CB.CBv1.2.scaffold1410.1	2	G10	Chr08	14516702	14521379	N	0.07	0.09	1.2	0	0.05	0	Potential non-autonomous family
Baccatum	CB.CBv1.2.scaffold352.22	1	G4	Chr11	253137561	253169274	Both	1.32	0.66	3.95	0.28	5.92	15.66	Potential non-autonomous family
Baccatum	CB.CBv1.2.scaffold961.39	1	G2	Chr03	64329796	64350985	CA	10.19	6.86	0.5	6.34	7.36	14.66	Copia
Baccatum	CB.CBv1.2.scaffold831.30	1	G12	NA	NA	NA	Both	0	0.04	0.29	0	0	0	Copia
Baccatum	CB.CBv1.2.scaffold1897.9	1	G2	NA	NA	NA	Both	0	0.45	0.54	0	1.01	0	Potential non-autonomous family
Baccatum	CB.CBv1.2.scaffold609.25	2	G1	Chr06	2928718	2961682	N	0.25	0.07	10.37	0.15	0.04	0	Potential non-autonomous family
Baccatum	CB.CBv1.2.scaffold778.16	3	G2	Chr03	93945346	93955413	N	0.7	0.45	0.1	0.45	0.43	0.64	Potential non-autonomous family
Baccatum	CB.CBv1.2.scaffold994.26	1	G6	CBv1.2.scaffold994	373090	385939	Both	0.18	0.13	0.77	0.29	1.6	0.29	Potential non-autonomous family
Baccatum	CB.CBv1.2.scaffold778.23	1	G2	Chr03	64481139	64494971	N	0	0	0	0	0	0	Potential non-autonomous family
Baccatum	CB.CBv1.2.scaffold1022.3	1	G2	Chr03	93925393	93946359	CA	0	0.39	2.56	0	0.18	0.08	Potential non-autonomous family
Baccatum	CB.CBv1.2.scaffold2031.6	1	G2	Chr03	64330963	64332368	Both	0.07	0	3.72	0	0.11	0	Potential non-autonomous family
Baccatum	CB.CBv1.2.scaffold1524.14	1	G10	Chr03	60712807	60735428	N	0.3	0.45	0.75	0	0.72	0.17	Copia
Baccatum	CB.CBv1.2.scaffold2911.1	1	G4	Chr11	262027290	262031402	CC	32.05	31.69	22.62	16	82.87	32.64	Potential non-autonomous family
Baccatum	CB.CBv1.2.scaffold778.2	1	G2	Chr03	10457438	10458862	Both	0.99	0.84	2.66	0.93	1.84	1.86	Copia
Baccatum	CB.CBv1.2.scaffold961.41	1	G2	Chr03	63969541	63972319	Both	3.64	4.61	1.98	2.34	6.22	4.39	Potential non-autonomous family
Baccatum	CB.CBv1.2.scaffold80.68	1	G2	Chr03	93906538	93926764	Both	0	0	2.58	0	0	0	Potential non-autonomous family
Baccatum	CB.CBv1.2.scaffold994.24	1	G6	NA	NA	NA	Both	0.86	3.11	15.77	0.83	4.56	1.86	Potential non-autonomous family
Baccatum	CB.CBv1.2.scaffold80.128	1	G2	NA	NA	NA	Both	0	0	0	0	0	0	Copia
Baccatum	CB.CBv1.2.scaffold1748.22	2	G2	Chr03	93925049	93945459	Both	0.84	0.61	0.42	0	0.68	0.47	Copia
Baccatum	CB.CBv1.2.scaffold1468.1	1	G6	NA	NA	NA	Both	0	0	2.82	0	0	0	Copia
Baccatum	CB.CBv1.2.scaffold80.119	1	G2	Chr03	61739263	61752333	N	6.9	6.24	0.86	2.41	8.74	12.07	Potential non-autonomous family
Baccatum	CB.CBv1.2.scaffold778.28	1	G2	CBv1.2.scaffold2845	14265	37428	Both	0.05	0	1.7	0	0	0	Copia
Baccatum	CB.CBv1.2.scaffold373.40	1	G1	NA	NA	NA	N	4.81	2.83	3	3.77	4.16	4.65	Potential non-autonomous family
Baccatum	CB.CBv1.2.scaffold609.27	1	G1	Chr06	2930305	2961094	Both	0.06	0	5.83	0	0	0	Potential non-autonomous family
Baccatum	CB.CBv1.2.scaffold1550.4	1	G4	Chr11	255866911	255890460	CC	2.88	5.06	1.84	1.32	12.58	9.98	Potential non-autonomous family
Baccatum	CB.CBv1.2.scaffold1022.14	3	G2	Chr03	64329763	64350922	N	0.27	0.24	1.87	0	2.46	1.86	Copia
Baccatum	CB.CBv1.2.scaffold669.19	1	G2	NA	NA	NA	Both	0.19	0.25	1.64	0.28	0.93	0	Potential non-autonomous family
Baccatum	CB.CBv1.2.scaffold2033.8	2	G10	Chr08	14233236	14235722	N	0.83	0.84	1.75	2.2	0.95	0.37	Potential non-autonomous family
Baccatum	CB.CBv1.2.scaffold80.77	1	G2	Chr03	93493439	93521872	Both	1.02	1.44	3.4	0.25	1.95	0.33	Copia
Baccatum	CB.CBv1.2.scaffold1524.30	2	G10	Chr03	60970957	60996762	CC	0.65	3.14	2.95	0.25	6.35	6.47	Potential non-autonomous family
Baccatum	CB.CBv1.2.scaffold1927.5	1	G2	Chr03	93926312	93955479	Both	1.05	1.24	3.75	0	1.33	0.39	Potential non-autonomous family
Baccatum	CB.CBv1.2.scaffold1022.1	1	G2	Chr03	93906619	93955413	CA	0.12	0.75	1.12	0.13	0.26	0	Copia
Baccatum	CB.CBv1.2.scaffold323.13	1	G2	NA	NA	NA	N	0.71	0.63	2.87	0	2.3	0.23	Potential non-autonomous family
Baccatum	CB.CBv1.2.scaffold961.7	1	G2	Chr03	64513826	64518547	Both	0.48	0.72	4.53	0	0.54	0.12	Potential non-autonomous family
Baccatum	CB.CBv1.2.scaffold778.5	1	G2	Chr03	64471805	64482302	N	0.18	0.09	0.06	0	0	0	Potential non-autonomous family
Baccatum	CB.CBv1.2.scaffold1123.2	1	G2	NA	NA	NA	N	0.62	1.64	3.29	0	5.65	2.58	Potential non-autonomous family
Baccatum	CB.CBv1.2.scaffold2366.6	1	G1	NA	NA	NA	Both	0	0	0	0	0	0	Potential non-autonomous family
Baccatum	CB.CBv1.2.scaffold134.117	1	G9	Chr10	223577007	223579704	Both	0	0	0.93	0	0	0	Potential non-autonomous family
Baccatum	CB.CBv1.2.scaffold1311.34	1	G4	Chr11	258434806	258436501	N	0.21	0.52	0.77	0	2.33	1.78	Potential non-autonomous family
Baccatum	CB.CBv1.2.scaffold669.9	1	G2	Chr03	56649196	56651898	CC	4.13	13.42	0.76	2.31	6.38	7.11	Potential non-autonomous family
Baccatum	CB.CBv1.2.scaffold6969.1	2	G2	CBv1.2.scaffold1748	304961	334592	N	0.22	0.71	0.07	0	0.4	0	Potential non-autonomous family
Baccatum	CB.CBv1.2.scaffold80.122	1	G2	Chr03	64350224	64383862	Both	0	0	1.72	0	0.08	0.64	Potential non-autonomous family
Baccatum	CB.CBv1.2.scaffold1982.10	2	G2	Chr03	93686296	93687651	N	0.56	0.18	0	0.15	0	0.26	Copia
Baccatum	CB.CBv1.2.scaffold1524.9	1	G10	NA	NA	NA	N	0.19	0	0.4	0	0	0	Potential non-autonomous family
Baccatum	CB.CBv1.2.scaffold2031.11	3	G2	Chr03	93907459	93925948	N	0	0	0	0	0	0	Copia
Baccatum	CB.CBv1.2.scaffold1748.9	2	G2	Chr12	206947148	206977605	CC	0	0	0	0	0.07	0	Gypsy
Baccatum	CB.CBv1.2.scaffold416.11	3	G6	CBv1.2.scaffold2509	58449	58736	N	0	0	0	0	0	0	Potential non-autonomous family
Baccatum	CB.CBv1.2.scaffold2141.11	1	G2	Chr03	93925088	93945444	Both	0	0.24	1.4	0	0	0	Potential non-autonomous family
Baccatum	CB.CBv1.2.scaffold80.106	1	G2	Chr03	61739329	61753127	Both	1.38	4.66	8.89	0.44	6.15	2.4	Potential non-autonomous family
Baccatum	CB.CBv1.2.scaffold80.117	1	G2	NA	NA	NA	N	0	0	0.28	0	0	0	Copia
Baccatum	CB.CBv1.2.scaffold961.38	1	G2	Chr03	64330852	64332368	Both	2.27	1.88	1.1	0.99	2.6	0.58	Potential non-autonomous family
Baccatum	CB.CBv1.2.scaffold961.3	2	G2	CBv1.2.scaffold2031	145315	160267	N	0	0	0	0	0	0	Potential non-autonomous family
Baccatum	CB.CBv1.2.scaffold1359.1	3	G2	Chr03	93492482	93506270	Both	0	0	0	0	0	0	Potential non-autonomous family
Baccatum	CB.CBv1.2.scaffold961.17	2	G2	Chr03	56141789	56144494	Both	11.33	9.14	11.43	9.63	11.66	14.05	Potential non-autonomous family
Baccatum	CB.CBv1.2.scaffold1468.8	1	G6	NA	NA	NA	N	0	0.06	5.63	2.17	0.48	0.31	Potential non-autonomous family
Baccatum	CB.CBv1.2.scaffold2031.3	1	G2	Chr03	64435004	64436698	CC	0	0	0	0	0	0	Copia
Baccatum	CB.CBv1.2.scaffold1119.21	1	G3	NA	NA	NA	CC	0	0	0	0	0	0	Copia
Baccatum	CB.CBv1.2.scaffold2878.7	1	G2	CBv1.2.scaffold1982	59997	78013	N	0.1	0	3.39	0	0.14	0.07	Potential non-autonomous family
Baccatum	CB.CBv1.2.scaffold1022.31	1	G2	Chr03	57616291	57629438	Both	3.51	5.8	3.59	3.9	8.07	4.82	Potential non-autonomous family
Baccatum	CB.CBv1.2.scaffold80.111	2	G2	Chr03	57020117	57043710	N	0	0	0	0	0	0	Copia
Baccatum	CB.CBv1.2.scaffold80.86	1	G2	Chr03	64404273	64424286	N	3.53	2.64	0	0.9	2.56	5.48	Copia
Baccatum	CB.CBv1.2.scaffold1082.26	1	G11	Chr09	193500591	193531554	Both	3.54	1.13	3.09	5.61	0.47	1.4	Potential non-autonomous family
Baccatum	CB.CBv1.2.scaffold80.61	1	G2	NA	NA	NA	Both	0	0	0	0	0	0	Potential non-autonomous family
Baccatum	CB.CBv1.2.scaffold1233.3	2	G2	Chr03	93427801	93439480	Both	0.15	0.11	0.15	0	0.1	0.6	Copia
Baccatum	CB.CBv1.2.scaffold2733.2	1	G2	Chr03	64435004	64436698	CC	0.28	0	0	0	0	0	Potential non-autonomous family
Baccatum	CB.CBv1.2.scaffold778.12	1	G2	CBv1.2.scaffold1748	304343	335780	Both	3.88	3.7	0.53	0.99	4.18	5.2	Copia
Baccatum	CB.CBv1.2.scaffold961.18	1	G2	Chr03	64331209	64351048	Both	0	0	0	0	0	0	Potential non-autonomous family
Baccatum	CB.CBv1.2.scaffold1524.23	2	G10	Chr09	25876140	25879017	N	1.07	1.92	1.51	1.75	1.75	0.71	Potential non-autonomous family
Baccatum	CB.CBv1.2.scaffold669.2	1	G1	Chr11	242491404	242492835	Both	8.99	3.86	0.35	0.65	3.09	7.54	Potential non-autonomous family
Baccatum	CB.CBv1.2.scaffold1415.14	1	G2	Chr03	64329939	64383862	N	0.23	0.35	1.33	0.47	1.19	0.2	Potential non-autonomous family
Baccatum	CB.CBv1.2.scaffold961.37	1	G2	Chr03	65543630	65554641	Both	0.72	0.54	6.74	0	0.25	0.29	Potential non-autonomous family
Baccatum	CB.CBv1.2.scaffold609.28	2	G1	Chr06	2929498	2961682	CC	0.43	0.36	5.5	0	0.45	0.55	Potential non-autonomous family
Baccatum	CB.CBv1.2.scaffold669.20	2	G1	Chr06	6149432	6170857	Both	0.06	0.08	0.36	0	0.08	0	Potential non-autonomous family
Baccatum	CB.CBv1.2.scaffold1468.5	2	G8	Chr09	195691940	195694367	N	16.76	40.29	172.82	20.51	46.79	27.96	Potential non-autonomous family
Baccatum	CB.CBv1.2.scaffold894.9	1	G9	NA	NA	NA	CA	0	0.27	1.85	0	0	0	Copia
Baccatum	CB.CBv1.2.scaffold3666.1	1	G10	CBv1.2.scaffold3136	29498	32674	CA	1.04	2.26	0.69	0.52	0.49	0.21	Copia
Baccatum	CB.CBv1.2.scaffold141.12	1	G2	NA	NA	NA	Both	0	0.35	0.12	0.39	0	0	Potential non-autonomous family
Baccatum	CB.CBv1.2.scaffold1748.13	2	G2	Chr12	206958368	206977142	N	0.5	1.38	0.62	0.21	0.54	2.25	Potential non-autonomous family
Baccatum	CB.CBv1.2.scaffold1022.25	1	G2	CBv1.2.scaffold2031	145186	160313	N	0	0	3.19	0	0	0	Potential non-autonomous family
Baccatum	CB.CBv1.2.scaffold1540.2	1	G2	Chr03	63969541	63972368	N	5.35	5.36	2.91	5.01	8.48	6.39	Potential non-autonomous family
Baccatum	CB.CBv1.2.scaffold778.21	3	G2	Chr03	94094275	94094862	N	2.18	2.76	0.2	0.89	2.09	4.37	Copia
Baccatum	CB.CBv1.2.scaffold628.16	3	G6	Chr09	187005006	187007365	Both	0	0.28	2.62	0	1.43	0.74	Copia
Baccatum	CB.CBv1.2.scaffold80.110	1	G2	CBv1.2.scaffold3107	16733	20241	Both	0	0	0	0	0	0	Copia
Baccatum	CB.CBv1.2.scaffold2141.1	2	G2	Chr03	65882583	65894733	N	0.99	2.94	7.4	0.34	5.34	0.9	Potential non-autonomous family
Baccatum	CB.CBv1.2.scaffold1897.3	1	G2	Chr03	93906454	93908532	Both	0.21	2.08	1.25	0	0.43	1.83	Potential non-autonomous family
Baccatum	CB.CBv1.2.scaffold1233.7	1	G2	Chr03	93925409	93946359	Both	0.06	0	2.21	0	0.09	0	Caulimoviridae
Baccatum	CB.CBv1.2.scaffold669.13	2	G1	Chr11	242490861	242492757	N	3.46	1.67	0.62	1.7	1.38	1.54	Potential non-autonomous family
Baccatum	CB.CBv1.2.scaffold80.115	2	G2	Chr03	93925169	93955190	Both	0.11	0	1.95	0	0	0	Copia
Baccatum	CB.CBv1.2.scaffold391.31	3	G10	Chr08	14473513	14475663	N	21.93	12.52	6.2	10.02	9.5	8.33	Potential non-autonomous family
Baccatum	CB.CBv1.2.scaffold2141.7	1	G2	Chr03	64480722	64481399	Both	0.15	0	0	0	0	0	Copia
Baccatum	CB.CBv1.2.scaffold961.4	3	G2	Chr03	64480722	64481906	N	0.14	0.05	0.05	0	0	0.18	Potential non-autonomous family
Baccatum	CB.CBv1.2.scaffold2845.2	1	G2	Chr03	93994234	94006329	CC	3.62	8.14	1.5	5.97	3.91	3.45	Potential non-autonomous family
Baccatum	CB.CBv1.2.scaffold1897.6	1	G2	CBv1.2.scaffold1748	304343	335031	N	0.89	1.72	0.05	0.29	1.08	2.34	Copia
Baccatum	CB.CBv1.2.scaffold80.83	2	G2	Chr03	56430060	56436858	N	0	0	0	0	0	0	Potential non-autonomous family
Baccatum	CB.CBv1.2.scaffold1509.37	1	G10	CBv1.2.scaffold2234	192487	195249	Both	0	0.04	1.87	0	0	0	Potential non-autonomous family
Baccatum	CB.CBv1.2.scaffold80.113	1	G2	Chr03	64381168	64415107	N	3.87	3.05	0.27	2.04	2.27	5.08	Gypsy
Baccatum	CB.CBv1.2.scaffold778.18	1	G2	CBv1.2.scaffold2031	70087	79228	Both	1.83	1.64	0.79	1.41	3.08	0.26	Potential non-autonomous family
Baccatum	CB.CBv1.2.scaffold80.58	1	G2	Chr03	64279269	64299358	N	0	0.04	0.84	0	0	0	Potential non-autonomous family
Baccatum	CB.CBv1.2.scaffold109.21	1	G1	NA	NA	NA	Both	0	0	0	0	0	0	Potential non-autonomous family
Baccatum	CB.CBv1.2.scaffold1982.6	2	G2	Chr03	56649733	56651235	N	0.38	0.42	0.55	0.14	0.4	0.8	Potential non-autonomous family
Baccatum	CB.CBv1.2.scaffold778.30	2	G2	CBv1.2.scaffold1748	333861	349597	Both	2.15	4.44	0.42	0.78	5.04	5.83	Gypsy
Baccatum	CB.CBv1.2.scaffold1233.1	1	G2	Chr03	64245846	64254235	Both	5.36	2.43	0.42	1.69	3.35	5.92	Potential non-autonomous family
Baccatum	CB.CBv1.2.scaffold961.28	1	G2	Chr03	61586421	61594548	Both	0	0.09	1.59	0	0.1	0	Potential non-autonomous family
Baccatum	CB.CBv1.2.scaffold1311.32	1	G4	Chr11	258243060	258290065	Both	13.32	32.62	22.65	3.19	92.49	81.28	Copia
Baccatum	CB.CBv1.2.scaffold241.39	2	G6	Chr09	195809625	195815403	CC	0	0.19	2.51	0	0	0.2	Potential non-autonomous family
Baccatum	CB.CBv1.2.scaffold1927.1	1	G2	Chr03	63969541	64031615	CC	0.7	2.38	5.11	0.58	4.83	3.33	Potential non-autonomous family
Baccatum	CB.CBv1.2.scaffold1022.13	1	G2	CBv1.2.scaffold2031	143422	146168	N	9.3	7.89	1.88	5.32	9.43	9.57	Gypsy
Baccatum	CB.CBv1.2.scaffold994.16	3	G6	CBv1.2.scaffold994	263987	275754	N	0	0.06	0.09	0.41	0	0.06	Potential non-autonomous family
Baccatum	CB.CBv1.2.scaffold778.10	2	G2	Chr12	38804442	38805375	N	0	0	0	0	0	0	Potential non-autonomous family
Chinense	CC.CCv1.2.scaffold888.13	2	G2	Chr09	258487455	258509985	CA	6.54	8.09	0.62	5.82	12.26	12.33	Potential non-autonomous family
Chinense	CC.CCv1.2.scaffold772.56	1	G2	Chr09	253035759	253083582	N	0.47	2.25	7.79	1.08	2.39	0.12	Potential non-autonomous family
Chinense	CC.CCv1.2.scaffold772.74	2	G2	Chr09	257497362	257509655	Both	0.13	0.45	1.98	0.45	0.5	0.15	Gypsy
Chinense	CC.CCv1.2.scaffold392.4	2	G2	Chr09	258646508	258673553	Both	0	0	0	0	0	0	Copia
Chinense	CC.CCv1.2.scaffold907.17	1	G9	NA	NA	NA	CA	10.42	12.49	22.85	11.26	22.67	18.21	Potential non-autonomous family
Chinense	CC.CCv1.2.scaffold392.70	1	G2	Chr09	258380252	258389985	Both	0.15	0.94	3.17	0.12	0.11	0	Potential non-autonomous family
Chinense	CC.CCv1.2.scaffold392.78	1	G2	Chr09	253529177	253553379	CB	0	0.14	14.13	0.04	0	0.04	Copia
Chinense	CC.CCv1.2.scaffold392.26	1	G2	Chr09	253598617	253617925	N	1.87	4.85	5.51	3.5	1.79	0.53	Potential non-autonomous family
Chinense	CC.CCv1.2.scaffold853.39	1	G2	Chr11	484315	505195	Both	0.25	0.62	2.04	0.49	1.51	0.12	Potential non-autonomous family
Chinense	CC.CCv1.2.scaffold679.7	1	G2	Chr11	484741	504142	Both	2.09	0.79	0	1.22	4.06	6.06	Potential non-autonomous family
Chinense	CC.CCv1.2.scaffold473.13	1	G5	NA	NA	NA	Both	1.24	0.61	5.1	0.73	0.16	0.87	Potential non-autonomous family
Chinense	CC.CCv1.2.scaffold564.20	1	G2	NA	NA	NA	CA	0.35	3.7	3.41	0.72	3.69	0.79	Potential non-autonomous family
Chinense	CC.CCv1.2.scaffold1287.14	2	G2	Chr09	258486672	258487964	N	0.06	0.04	0.3	0.19	0.12	0.06	Potential non-autonomous family
Chinense	CC.CCv1.2.scaffold772.76	2	G2	Chr09	257448406	257465986	CB	0.07	0.14	3.09	0.08	0.23	0	Potential non-autonomous family
Chinense	CC.CCv1.2.scaffold523.56	1	G2	Chr07	3997384	4020867	Both	0.24	0.09	1.05	0.07	0.07	0	Potential non-autonomous family
Chinense	CC.CCv1.2.scaffold898.54	2	G4	Chr11	241415544	241433464	Both	7.69	2.95	6.58	2.8	2.58	4.61	Potential non-autonomous family
Chinense	CC.CCv1.2.scaffold561.90	2	G2	Chr09	253035582	253083515	N	1.12	3.38	6.04	2.95	2.27	0.72	Potential non-autonomous family
Chinense	CC.CCv1.2.scaffold1001.3	1	G4	Chr11	241485903	241509970	N	8.94	8.59	5.32	3.64	9.37	12.88	Copia
Chinense	CC.CCv1.2.scaffold1030.20	3	G1	Chr06	3349600	3378588	N	0.6	1.2	10.73	1.1	0.72	0.42	Potential non-autonomous family
Chinense	CC.CCv1.2.scaffold561.87	1	G2	Chr09	258508231	258528605	Both	0	0	0	0	0	0	Potential non-autonomous family
Chinense	CC.CCv1.2.scaffold902.37	3	G10	Chr10	225913312	225925915	N	2.26	5.59	3.98	1.1	1.97	0.4	Potential non-autonomous family
Chinense	CC.CCv1.2.scaffold925.26	1	G2	Chr11	465196	485178	Both	0.49	0.58	0	0.76	0.67	0	Potential non-autonomous family
Chinense	CC.CCv1.2.scaffold392.52	2	G2	Chr07	5264129	5289376	Both	0	0	0	0	0	0	Copia
Chinense	CC.CCv1.2.scaffold772.47	2	G2	Chr09	258823240	258825359	Both	1.16	1.71	9.16	2.1	3.17	2.67	Potential non-autonomous family
Chinense	CC.CCv1.2.scaffold1199.14	1	G2	Chr09	253530560	253553202	Both	0.09	0	2.62	0	0	0	Potential non-autonomous family
Chinense	CC.CCv1.2.scaffold1199.4	2	G2	Chr07	233553703	233575004	Both	0	0	0	0	0	0	Potential non-autonomous family
Chinense	CC.CCv1.2.scaffold902.13	1	G10	Chr10	225913312	225925936	Both	0.55	1.98	0.64	0.3	8.31	18.53	Potential non-autonomous family
Chinense	CC.CCv1.2.scaffold772.65	1	G2	Chr07	5284969	5289132	CA	0.17	0	0.66	0	0	0	Copia
Chinense	CC.CCv1.2.scaffold888.8	1	G2	Chr11	466158	475281	CA	0.63	0.52	0.34	0.69	0.84	1.05	Potential non-autonomous family
Chinense	CC.CCv1.2.scaffold912.45	2	G6	Chr03	12805157	12820770	Both	0	0	0	0	0	0	Potential non-autonomous family
Chinense	CC.CCv1.2.scaffold392.41	2	G2	Chr09	253614155	253617589	CA	0	2.19	8.46	0.08	0	0.11	Copia
Chinense	CC.CCv1.2.scaffold902.47	1	G10	Chr10	225350020	225362805	CA	0	0.45	0.15	0.19	0	0	Potential non-autonomous family
Chinense	CC.CCv1.2.scaffold561.44	1	G10	Chr09	256712563	256714620	CB	0.09	0.39	9.81	0	0	0.06	Potential non-autonomous family
Chinense	CC.CCv1.2.scaffold405.118	2	G9	CCv1.2.scaffold405	1988334	1989860	Both	3.04	1.34	17.04	2.06	3.25	4.01	Potential non-autonomous family
Chinense	CC.CCv1.2.scaffold561.85	1	G2	Chr09	258507373	258542378	N	3.7	3.93	2.15	2.9	7.88	4.51	Potential non-autonomous family
Chinense	CC.CCv1.2.scaffold392.10	1	G2	Chr09	258507307	258543109	Both	0	0	1.55	0	0	0	Potential non-autonomous family
Chinense	CC.CCv1.2.scaffold1030.16	1	G1	Chr06	3350236	3377001	Both	0.58	0.76	7.79	1.56	0.87	0.33	Potential non-autonomous family
Chinense	CC.CCv1.2.scaffold898.49	2	G4	Chr11	250189307	250191149	N	1.62	4.75	1.03	3.34	5.57	5.24	Potential non-autonomous family
Chinense	CC.CCv1.2.scaffold392.74	1	G2	Chr09	258646481	258673622	Both	0	0	0	0	0	0	Copia
Chinense	CC.CCv1.2.scaffold1199.3	1	G2	Chr09	258507307	258543283	Both	0	0	2.54	0.04	0	0.19	Potential non-autonomous family
Chinense	CC.CCv1.2.scaffold1199.6	2	G2	Chr09	258362626	258380203	Both	2.27	1.76	4.65	1.5	2.55	7.24	Caulimoviridae
Chinense	CC.CCv1.2.scaffold912.35	1	G6	NA	NA	NA	CA	0	0	5.35	0	0	0	Potential non-autonomous family
Chinense	CC.CCv1.2.scaffold772.55	1	G2	Chr07	5262531	5296339	Both	3.98	5.9	0.33	4.02	10.44	6.56	Copia
Chinense	CC.CCv1.2.scaffold698.13	2	G10	Chr08	2290327	2300498	N	0.15	0.54	0.98	0.32	0	0	Potential non-autonomous family
Chinense	CC.CCv1.2.scaffold392.57	2	G2	Chr09	258651919	258662287	Both	0.82	0.69	0.18	0.85	1.51	1.69	Potential non-autonomous family
Chinense	CC.CCv1.2.scaffold436.35	3	G10	Chr08	2553257	2555608	N	10.05	12.49	6.02	9.4	29.81	3.77	Potential non-autonomous family
Chinense	CC.CCv1.2.scaffold772.52	1	G2	Chr09	253838986	253894918	N	11.05	11.17	1.28	11.42	22.38	17.12	Potential non-autonomous family
Chinense	CC.CCv1.2.scaffold772.59	1	G2	NA	NA	NA	N	3.83	6.24	0.34	2.79	13	16.6	Gypsy
Chinense	CC.CCv1.2.scaffold1247.25	1	G6	NA	NA	NA	Both	0.32	1.59	9.84	1.36	1.72	0.23	Potential non-autonomous family
Chinense	CC.CCv1.2.scaffold1966.2	1	G10	CCv1.2.scaffold2123	17036	32147	Both	0.22	1.67	0.2	0.35	1.27	0.1	Copia
Chinense	CC.CCv1.2.scaffold392.30	1	G2	Chr07	5300722	5327973	Both	0	0	6.52	0	0	0	Copia
Chinense	CC.CCv1.2.scaffold555.6	1	G2	Chr07	233561247	233574539	Both	0.12	0	10.19	0.37	0.18	1.5	Potential non-autonomous family
Chinense	CC.CCv1.2.scaffold772.44	1	G2	NA	NA	NA	Both	0	0	0	0	0	0	Copia
Chinense	CC.CCv1.2.scaffold1001.8	1	G4	Chr11	241468636	241509829	Both	1	1.19	0.46	0.23	0.52	0.88	Potential non-autonomous family
Chinense	CC.CCv1.2.scaffold216.14	2	GT	CCv1.2.scaffold704	663818	664927	N	0	0	0	0	0	0	Potential non-autonomous family
Chinense	CC.CCv1.2.scaffold299.3	1	NG	NA	NA	NA	Both	0	0	0	0	0	0	Potential non-autonomous family
Chinense	CC.CCv1.2.scaffold1030.7	1	G1	NA	NA	NA	CB	14.9	12.83	6.28	8.93	23.66	28.56	Potential non-autonomous family
Chinense	CC.CCv1.2.scaffold424.5	1	G2	Chr09	253459402	253490297	N	0.14	0.07	0	0	0.08	0	Potential non-autonomous family
Chinense	CC.CCv1.2.scaffold902.38	2	G10	Chr10	224910304	224926823	N	0.05	0.05	0.08	0.16	0	0	Potential non-autonomous family
Chinense	CC.CCv1.2.scaffold772.61	2	G2	Chr09	258646076	258654079	Both	3.48	3.21	1.22	6.64	5.23	4.87	Copia
Chinense	CC.CCv1.2.scaffold860.36	1	G6	NA	NA	NA	CA	0	0	4.54	0	0	0	Potential non-autonomous family
Chinense	CC.CCv1.2.scaffold772.69	1	G2	Chr09	258527364	258543016	Both	0.44	1.4	1.35	0.79	1.81	2.41	Potential non-autonomous family
Chinense	CC.CCv1.2.scaffold153.24	2	G2	Chr11	473964	485187	Both	0.09	0	0.3	0	0.15	0	Copia
Chinense	CC.CCv1.2.scaffold200.52	1	G4	Chr11	250040126	250057569	Both	0.25	0.23	1.59	0	0	0.14	Potential non-autonomous family
Chinense	CC.CCv1.2.scaffold772.57	1	G2	NA	NA	NA	Both	0.12	0	0.36	0	0.57	0	Potential non-autonomous family
Chinense	CC.CCv1.2.scaffold1199.8	1	G2	Chr07	4050991	4069318	N	0.17	0.13	2.03	0	0	0	Gypsy
Chinense	CC.CCv1.2.scaffold392.66	1	G2	Chr09	258517324	258527876	N	0.62	1.28	3.4	1.02	0.71	0.58	Potential non-autonomous family
Chinense	CC.CCv1.2.scaffold392.19	1	G2	Chr09	258734581	258746218	Both	4.01	4.3	0.49	2.54	3.55	4.35	Potential non-autonomous family
Chinense	CC.CCv1.2.scaffold772.37	1	G2	Chr09	258334518	258338927	Both	1.96	3.22	2.92	1.12	1.48	1.54	Copia
Chinense	CC.CCv1.2.scaffold1199.20	1	G2	Chr09	253709436	253712149	CB	2.5	3.27	84.42	2.91	0.88	0.37	Potential non-autonomous family
Chinense	CC.CCv1.2.scaffold392.81	1	G2	Chr07	5168992	5234093	Both	0	0.02	1.63	0	0	0	Potential non-autonomous family
Chinense	CC.CCv1.2.scaffold555.9	1	G2	Chr07	4057778	4068892	CB	0.32	1.22	4.05	0.62	0.14	0.14	Potential non-autonomous family
Chinense	CC.CCv1.2.scaffold392.72	1	G2	Chr09	258430928	258450024	N	2.43	4.58	2.39	9.12	4.16	3.3	Copia
Chinense	CC.CCv1.2.scaffold723.1	2	G2	Chr09	253530590	253553052	CB	0	0	0	0.13	0	0	Potential non-autonomous family
Chinense	CC.CCv1.2.scaffold587.45	1	G6	Chr03	12802694	12807034	CB	0.03	0.29	4.26	0.11	0.08	0.08	Potential non-autonomous family
Chinense	CC.CCv1.2.scaffold561.89	1	G2	Chr09	258734581	258746209	CB	5.32	5.84	8.42	4.33	2.45	3.6	Gypsy
Chinense	CC.CCv1.2.scaffold772.46	1	G2	Chr07	4049401	4069345	Both	3.77	9.74	1.84	11.13	8.95	7.14	Copia
Chinense	CC.CCv1.2.scaffold177.55	2	G2	Chr07	5242261	5246870	Both	1.98	1.95	0.29	2.45	0.76	1.08	Potential non-autonomous family
Chinense	CC.CCv1.2.scaffold772.51	1	G2	Chr11	473508	505405	Both	0.86	2.2	1	0.61	1.46	0.26	Potential non-autonomous family
Chinense	CC.CCv1.2.scaffold679.9	1	G2	Chr07	3191444	3192816	N	6.66	7.61	2.37	7.69	12.52	7.89	Potential non-autonomous family
Chinense	CC.CCv1.2.scaffold392.68	1	G2	Chr09	258526683	258543397	Both	0.04	0	2.53	0.09	2.21	1.94	Potential non-autonomous family
Chinense	CC.CCv1.2.scaffold1199.17	2	G2	Chr09	253863345	253893487	N	1.19	2.07	4.63	2.05	1.35	0.53	Potential non-autonomous family
Chinense	CC.CCv1.2.scaffold772.70	1	G2	Chr09	258507307	258543400	Both	0.04	0.03	8.92	0.12	0.08	0.45	Potential non-autonomous family
Chinense	CC.CCv1.2.scaffold723.2	1	G2	Chr09	258361924	258380303	N	4.09	2.53	0.12	3.38	5.32	6.14	Potential non-autonomous family
Chinense	CC.CCv1.2.scaffold380.13	3	GT	Chr12	6930939	6946682	N	0	0	0	0	0	0	Potential non-autonomous family
Chinense	CC.CCv1.2.scaffold679.13	3	G2	Chr09	253459771	253490108	N	4.48	4.6	0.29	6.09	7.72	6.03	Potential non-autonomous family
a indicates position of putative parental genes of the NLRs inside LTR-Rs. The candidate parental sequences algined by the NLRs (>95% alignment coverage) were determined considering increased exon numbers comparing to the NLRs.
b means classification of NLR genes for species-specific (N), conserved genes in three species (Both), and detected genes in another species (CA, CB, CC).
